# Supplementary material for: Genomic analysis of community-associated methicillin-resistant Staphylococcus aureus (CA-MRSA) causing infections in children—a Spanish multicenter study
Source: Front Microbiol. 2025 May 9;16:1534840. doi: 10.3389/fmicb.2025.1534840 (PMC12098397; doi:10.3389/fmicb.2025.1534840)
Supplement: Supplementary file 1 [file Table_1.xlsx]

## Sheet: COSACO 1 and 2 _ARGs
cgMLST clusters	Isolate	Study	Type of infection	Hospital	ST (S. aureus MLST)	SpaType (S. aureus spa-typing)	CC (S. aureus MLST)	Amikacin (NCBI AMRFinderPlus)	Gentamicin (NCBI AMRFinderPlus)	Kanamycin (NCBI AMRFinderPlus)	Streptomycin (NCBI AMRFinderPlus)	Tobramycin (NCBI AMRFinderPlus)	Beta-lactam (NCBI AMRFinderPlus)	Methicillin (NCBI AMRFinderPlus)	Bleomycin (NCBI AMRFinderPlus)	Fosfomycin (NCBI AMRFinderPlus)	Fusidic Acid (NCBI AMRFinderPlus)	Lincosamide (NCBI AMRFinderPlus)	Erythromycin (NCBI AMRFinderPlus)	Telithromycin (NCBI AMRFinderPlus)	Mupirocin (NCBI AMRFinderPlus)	Quinolone (NCBI AMRFinderPlus)	Rifampin (NCBI AMRFinderPlus)	Streptothricin (NCBI AMRFinderPlus)	Tetracycline (NCBI AMRFinderPlus)	Trimethoprim (NCBI AMRFinderPlus)
	C2Sau009	COSACO 2 (infection)	SSTI	H1		t008							blaI / blaR1 / blaZ	mecA		fosB / murA_G257D									tet(38)
	C2Sau100	COSACO 2 (infection)	Respiratory infection	H3		t379							blaI / blaZ	mecA								gyrA_S84L / gyrA_S85P / parC_S80F			tet(38)
	C2Sau101	COSACO 2 (infection)	SSTI	H3		t002							blaI / blaR1 / blaZ	mecA		fosB			mph(C) / msr(A)	mph(C) / msr(A)					tet(38)	dfrC
	C2Sau027	COSACO 2 (infection)	SSTI	H1		t1635							blaI / blaR1 / blaZ	mecA		fosB / murA_G257D									tet(38)
	C2Sau008	COSACO 2 (infection)	SSTI	H1	1	t1784	CC1	aph(3')-IIIa		aadD1 / aph(3')-IIIa		aadD1	blaI / blaR1 / blaZ	mecA	bleO				mph(C) / msr(A)	mph(C) / msr(A)				sat4	tet(38) / tet(K)	dfrC
	C2Sau026	COSACO 2 (infection)	Bloodstream	H1	1	t5388	CC1						blaI / blaR1 / blaZ	mecA											tet(38)	dfrG
	C2Sau054	COSACO 2 (infection)	SSTI	H2	1	t127	CC1						blaI	mecA			fusC								tet(38)
	C2Sau097	COSACO 2 (infection)	SSTI	H3	1	t127	CC1			aadD1		aadD1	blaI / blaR1 / blaZ	mecA			fusC	lnu(A)	mph(C) / msr(A)	mph(C) / msr(A)		gyrA_S84L / parC_S80F			tet(38) / tet(K)
	C2Sau103	COSACO 2 (infection)	Respiratory infection	H3	1	t127	CC1	aph(3')-IIIa		aph(3')-IIIa	ant(6)-Ia		blaI / blaR1 / blaZ	mecA					erm(C)	erm(C)				sat4	tet(38) / tet(K)
	C2Sau081	COSACO 2 (infection)	SSTI	H3	121		CC121	aac(6')-Ie/aph(2'')-Ia	aac(6')-Ie/aph(2'')-Ia	aac(6')-Ie/aph(2'')-Ia		aac(6')-Ie/aph(2'')-Ia	blaI / blaZ	mecA		fosB / glpT_L27F / murA_E291D / murA_T396N	fusC								tet(38)	dfrG
	C2Sau010	COSACO 2 (infection)	SSTI	H1	125	t1340	CC5						blaI / blaR1 / blaZ	mecA		fosB	fusC					gyrA_S84L / parC_S80F			tet(38)
	C1Sau116	COSACO 1 (nasal colonization)	na		125	t067	CC5							mecA		fosB						gyrA_S84L / parC_S80F			tet(38)
	C1Sau121	COSACO 1 (nasal colonization)	na		125	t2532	CC5	aph(3')-IIIa		aadD1 / aph(3')-IIIa		aadD1	blaI / blaR1 / blaZ	mecA	bleO	fosB			mph(C) / msr(A)	mph(C) / msr(A)		gyrA_S84L / parC_S80F		sat4	tet(38)
	C1Sau122	COSACO 1 (nasal colonization)	na		125	t067	CC5	aph(3')-IIIa		aadD1 / aph(3')-IIIa		aadD1	blaI / blaR1 / blaZ	mecA	bleO	fosB			mph(C) / msr(A)	mph(C) / msr(A)		gyrA_S84L / parC_S80F		sat4	tet(38)
	C2Sau002	COSACO 2 (infection)	Respiratory infection	H1	1472	t665	CC30	aph(3')-IIIa		aadD1 / aph(3')-IIIa		aadD1	blaI / blaPC1 / blaR1	mecA	bleO	fosB / glpT_V213I / murA_D278E / murA_E291D			mph(C) / msr(A)	mph(C) / msr(A)				sat4	tet(38) / tet(K)	dfrC
	C2Sau004	COSACO 2 (infection)	Bone	H1	1472	t665	CC30	aph(3')-IIIa		aadD1 / aph(3')-IIIa		aadD1	blaI / blaPC1 / blaR1	mecA	bleO	fosB / glpT_V213I / murA_D278E / murA_E291D			mph(C) / msr(A)	mph(C) / msr(A)				sat4	tet(38) / tet(K)	dfrC
	C2Sau012	COSACO 2 (infection)	SSTI	H1	1472	t276	CC30	aac(6')-Ie/aph(2'')-Ia / aph(3')-IIIa	aac(6')-Ie/aph(2'')-Ia	aac(6')-Ie/aph(2'')-Ia / aadD1 / aph(3')-IIIa		aac(6')-Ie/aph(2'')-Ia / aadD1	blaI / blaPC1 / blaR1	mecA	bleO	fosB / glpT_V213I / murA_D278E / murA_E291D			mph(C) / msr(A)	mph(C) / msr(A)				sat4	tet(38) / tet(K)	dfrC
	C2Sau031	COSACO 2 (infection)	SSTI	H1	1472	t665	CC30	aph(3')-IIIa		aadD1 / aph(3')-IIIa		aadD1	blaI / blaPC1 / blaR1	mecA	bleO	fosB / glpT_V213I / murA_D278E / murA_E291D			mph(C) / msr(A)	mph(C) / msr(A)				sat4	tet(38) / tet(K)	dfrC
	C2Sau072	COSACO 2 (infection)	SSTI	H3	1472	t665	CC30	aph(3')-IIIa		aadD1 / aph(3')-IIIa		aadD1	blaI / blaPC1 / blaR1	mecA	bleO	fosB / glpT_V213I / murA_D278E / murA_E291D			mph(C) / msr(A)	mph(C) / msr(A)				sat4	tet(38)	dfrC
	C2Sau083	COSACO 2 (infection)	SSTI	H3	1472	t665	CC30	aph(3')-IIIa		aadD1 / aph(3')-IIIa		aadD1	blaI / blaPC1 / blaR1	mecA	bleO	fosB / glpT_V213I / murA_D278E / murA_E291D			mph(C) / msr(A)	mph(C) / msr(A)				sat4	tet(38) / tet(K)	dfrC
	C2Sau099	COSACO 2 (infection)	SSTI	H3	1472	t665	CC30	aph(3')-IIIa		aadD1 / aph(3')-IIIa		aadD1	blaI / blaPC1 / blaR1	mecA	bleO	fosB / glpT_V213I / murA_D278E / murA_E291D			mph(C) / msr(A)	mph(C) / msr(A)				sat4	tet(38) / tet(K)	dfrC
	C2Sau095	COSACO 2 (infection)	SSTI	H3	1829	t1143	CC30						blaI / blaPC1 / blaR1	mecA		fosB / glpT_V213I / murA_D278E / murA_E291D									tet(38)
	C2Sau021	COSACO 2 (infection)	SSTI	H1	22	t005	CC22	aac(6')-Ie/aph(2'')-Ia	aac(6')-Ie/aph(2'')-Ia	aac(6')-Ie/aph(2'')-Ia		aac(6')-Ie/aph(2'')-Ia	blaI / blaZ	mecA					erm(C)	erm(C)		gyrA_S84L / parC_S80F			tet(38)	dfrC
	C2Sau024	COSACO 2 (infection)	SSTI	H1	22	t005	CC22	aac(6')-Ie/aph(2'')-Ia	aac(6')-Ie/aph(2'')-Ia	aac(6')-Ie/aph(2'')-Ia		aac(6')-Ie/aph(2'')-Ia	blaI / blaZ	mecA								gyrA_S84L / parC_S80F			tet(38)	dfrC
	C2Sau067	COSACO 2 (infection)	SSTI	H2	22	t309	CC22	aac(6')-Ie/aph(2'')-Ia	aac(6')-Ie/aph(2'')-Ia	aac(6')-Ie/aph(2'')-Ia		aac(6')-Ie/aph(2'')-Ia	blaI / blaZ	mecA								gyrA_S84L / parC_S80F			tet(38)	dfrC
	C2Sau073	COSACO 2 (infection)	SSTI	H3	22	t790	CC22						blaI / blaZ	mecA					erm(C)	erm(C)					tet(38)
4 allele differences	C2Sau080	COSACO 2 (infection)	Respiratory infection	H3	22	t005	CC22	aac(6')-Ie/aph(2'')-Ia	aac(6')-Ie/aph(2'')-Ia	aac(6')-Ie/aph(2'')-Ia / aadD1		aac(6')-Ie/aph(2'')-Ia / aadD1	blaI / blaZ	mecA					erm(C)	erm(C)	mupA	gyrA_S84L / parC_S80F			tet(38)	dfrC
	C2Sau085	COSACO 2 (infection)	SSTI	H3	22	t005	CC22	aac(6')-Ie/aph(2'')-Ia	aac(6')-Ie/aph(2'')-Ia	aac(6')-Ie/aph(2'')-Ia / aadD1		aac(6')-Ie/aph(2'')-Ia / aadD1	blaI / blaZ	mecA					erm(C)	erm(C)	mupA	gyrA_S84L / parC_S80F			tet(38)	dfrC
	C1Sau123	COSACO 1 (nasal colonization)	na		22	t223	CC22						blaI / blaZ	mecA											tet(38)
	C1Sau126	COSACO 1 (nasal colonization)	na		22	t790	CC22						blaI / blaZ	mecA											tet(38)
	C2Sau048	COSACO 2 (infection)	SSTI	H2	2625	t1594	CC5	aac(6')-Ie/aph(2'')-Ia	aac(6')-Ie/aph(2'')-Ia	aac(6')-Ie/aph(2'')-Ia		aac(6')-Ie/aph(2'')-Ia	blaI / blaR1 / blaZ	mecA		fosB									tet(38) / tet(L) / tet(M)
	C2Sau038	COSACO 2 (infection)	SSTI	H2	2802	t008	CC8						blaI / blaZ	mecA		fosB / murA_G257D									tet(38)
	C2Sau044	COSACO 2 (infection)	SSTI	H2	2802	t008	CC8						blaI / blaR1 / blaZ	mecA		fosB / murA_G257D									tet(38)
	C2Sau047	COSACO 2 (infection)	SSTI	H2	2802	t008	CC8						blaI / blaZ	mecA		fosB / murA_G257D									tet(38)
	C2Sau056	COSACO 2 (infection)	SSTI	H2	2802	t008	CC8						blaI / blaZ	mecA		fosB / murA_G257D									tet(38)
	C2Sau059	COSACO 2 (infection)	SSTI	H2	2802	t008	CC8						blaI / blaZ	mecA		fosB / murA_G257D									tet(38)
	C2Sau061	COSACO 2 (infection)	SSTI	H2	2802	t008	CC8						blaR1	mecA		fosB / murA_G257D									tet(38)
	C2Sau001	COSACO 2 (infection)	Respiratory infection	H1	30	t019	CC30						blaI / blaPC1 / blaR1	mecA		fosB / glpT_V213I / murA_D278E / murA_E291D									tet(38)
	C2Sau018	COSACO 2 (infection)	SSTI	H1	30	t019	CC30						blaI / blaPC1 / blaR1	mecA		fosB / glpT_V213I / murA_D278E / murA_E291D									tet(38)
	C2Sau019	COSACO 2 (infection)	SSTI	H1	30	t019	CC30						blaI / blaPC1 / blaR1	mecA		fosB / glpT_V213I / murA_D278E / murA_E291D									tet(38)
	C2Sau035	COSACO 2 (infection)	SSTI	H2	30	t019	CC30	aac(6')-Ie/aph(2'')-Ia	aac(6')-Ie/aph(2'')-Ia	aac(6')-Ie/aph(2'')-Ia		aac(6')-Ie/aph(2'')-Ia	blaI, blaI	mecA		fosB / glpT_V213I / murA_D278E / murA_E291D									tet(38)
	C2Sau037	COSACO 2 (infection)	Conjunctivitis	H2	30	t019	CC30						blaI / blaPC1 / blaR1	mecA		fosB / glpT_V213I / murA_D278E / murA_E291D									tet(38)
	C2Sau043	COSACO 2 (infection)	SSTI	H2	30	t019	CC30						blaI / blaPC1 / blaR1	mecA		fosB / glpT_V213I / murA_D278E / murA_E291D									tet(38)
	C2Sau051	COSACO 2 (infection)	SSTI	H2	30	t019	CC30						blaI / blaPC1 / blaR1	mecA		fosB / glpT_V213I / murA_D278E / murA_E291D									tet(38)
	C2Sau060	COSACO 2 (infection)	SSTI	H2	30	t019	CC30						blaI / blaPC1 / blaR1	mecA		fosB / glpT_V213I / murA_D278E / murA_E291D									tet(38)
	C2Sau088	COSACO 2 (infection)	SSTI	H3	30	t019	CC30						blaI / blaPC1 / blaR1	mecA		fosB / glpT_V213I / murA_D278E / murA_E291D									tet(38)
2 allele differences	C1Sau112	COSACO 1 (nasal colonization)	na		30	t012	CC30						blaI / blaPC1 / blaR1	mecA		fosB / glpT_V213I / murA_D278E / murA_E291D									tet(38)
	C1Sau113	COSACO 1 (nasal colonization)	na		30	t012	CC30						blaI / blaPC1 / blaR1	mecA		fosB / glpT_V213I / murA_D278E / murA_E291D									tet(38)
	C1Sau119	COSACO 1 (nasal colonization)	na		30	t1507	CC30						blaI / blaPC1 / blaR1	mecA		fosB / glpT_V213I / murA_D278E / murA_E291D									tet(38)
	C1Sau127	COSACO 1 (nasal colonization)	na		30	t021	CC30						blaI / blaR1	mecA		fosB / glpT_V213I / murA_D278E / murA_E291D									tet(38)
	C2Sau082	COSACO 2 (infection)	SSTI	H3	361	t315		aph(3')-IIIa		aph(3')-IIIa	ant(6)-Ia		blaI, blaI	mecA		fosB						gyrA_S84L / parC_S80F		sat4	tet(38)
	C2Sau039	COSACO 2 (infection)	SSTI	H2	398	t011							blaI / blaZ	mecA		glpT_F3I / murA_D278E / murA_E291D									tet(38) / tet(K) / tet(M)	dfrK
	C2Sau102	COSACO 2 (infection)	Respiratory infection	H3	398	t011							blaI / blaZ	mecA		glpT_F3I / murA_D278E / murA_E291D						gyrA_S84L / parC_S80F			tet(38) / tet(K)
	C2Sau015	COSACO 2 (infection)	SSTI	H1	45	t908	CC45	aac(6')-Ie/aph(2'')-Ia	aac(6')-Ie/aph(2'')-Ia	aac(6')-Ie/aph(2'')-Ia		aac(6')-Ie/aph(2'')-Ia	blaI / blaR1 / blaZ	mecA		murA_E291D / murA_T396N	fusC					parE_P451S			tet(38)
0 allele differences	C2Sau057	COSACO 2 (infection)	SSTI	H2	5	t002	CC5						blaI / blaR1 / blaZ	mecA		fosB			mph(C) / msr(A)	mph(C) / msr(A)					tet(38) / tet(K)
	C2Sau075	COSACO 2 (infection)	SSTI	H3	5	t002	CC5						blaI / blaR1 / blaZ	mecA		fosB			mph(C) / msr(A)	mph(C) / msr(A)					tet(38) / tet(K)
	C2Sau107	COSACO 2 (infection)	SSTI	H3	5	t062	CC5	aph(3')-IIIa		aph(3')-IIIa			blaI / blaR1	mecA		fosB			mph(C) / msr(A)	mph(C) / msr(A)				sat4	tet(38)	dfrC
	C2Sau108	COSACO 2 (infection)	SSTI	H3	5	t688	CC5						blaI / blaR1 / blaZ	mecA		fosB									tet(38)
	C1Sau114	COSACO 1 (nasal colonization)	na		5	t002	CC5						blaI / blaR1 / blaZ	mecA		fosB									tet(38)
	C1Sau109	COSACO 1 (nasal colonization)	na		5	t002	CC5						blaI / blaR1 / blaZ	mecA		fosB						parC_S80F			tet(38)
	C1Sau110	COSACO 1 (nasal colonization)	na		5	t002	CC5						blaI / blaR1 / blaZ	mecA		fosB						gyrA_S84L / parC_S80F			tet(38)
	C1Sau115	COSACO 1 (nasal colonization)	na		5	t002	CC5						blaI / blaR1 / blaZ	mecA		fosB						gyrA_S84L / parC_S80F			tet(38)
	C1Sau125	COSACO 1 (nasal colonization)	na		5	t002	CC5	aph(3')-IIIa		aph(3')-IIIa			blaI / blaR1 / blaZ	mecA		fosB		lnu(A)	mph(C) / msr(A)	mph(C) / msr(A)		gyrA_S84L / parC_S80F		sat4	tet(38)
	C1Sau120-r	COSACO 1 (nasal colonization)	na		5	t450	CC5						blaI / blaR1 / blaZ	mecA		fosB						gyrA_S84L / parC_S80F			tet(38)
	C2Sau086	COSACO 2 (infection)	SSTI	H3	6	t304	CC5						blaI / blaR1 / blaZ	mecA											tet(38)
	C2Sau096	COSACO 2 (infection)	SSTI	H3	6	t304	CC5						blaI / blaR1 / blaZ	mecA					erm(C)	erm(C)					tet(38)
	C1Sau118	COSACO 1 (nasal colonization)	na		6	t4407	CC5						blaI / blaR1 / blaZ	mecA					erm(C)	erm(C)					tet(38)
	C1Sau124	COSACO 1 (nasal colonization)	na		6690	t002	CC5						blaI / blaR1 / blaZ	mecA		fosB						gyrA_S84L / parC_S80F			tet(38)
	C2Sau079	COSACO 2 (infection)	Respiratory infection	H3	672	t14090							blaI / blaZ	mecA		fosB	fusC					gyrA_S84L / parC_S80F			tet(38)	dfrB_F99Y
	C2Sau062	COSACO 2 (infection)	SSTI	H2	72	t148	CC8	aph(3')-IIIa		aadD1 / aph(3')-IIIa		aadD1	blaI / blaZ	mecA	bleO	fosB			mph(C) / msr(A)	mph(C) / msr(A)		parC_S80F		sat4	tet(38) / tet(K)	dfrC
	C1Sau111	COSACO 1 (nasal colonization)	na		72	t4100	CC8			aadD1		aadD1	blaI / blaZ	mecA	bleO	fosB						gyrA_S84L / parC_S80F			tet(38)
	C1Sau117	COSACO 1 (nasal colonization)	na		72	t20101	CC8						blaI / blaZ	mecA		fosB		lnu(A)				parC_S80F			tet(38)
	C2Sau078	COSACO 2 (infection)	SSTI	H3	772		CC1	aac(6')-Ie/aph(2'')-Ia / aph(3')-IIIa	aac(6')-Ie/aph(2'')-Ia	aac(6')-Ie/aph(2'')-Ia / aph(3')-IIIa		aac(6')-Ie/aph(2'')-Ia	blaI, blaI / blaR1 / blaZ, blaZ	mecA		fosB			mph(C) / msr(A)	mph(C) / msr(A)		gyrA_S84L / parC_S80Y			tet(38)	dfrG
	C2Sau094	COSACO 2 (infection)	SSTI	H3	772	t657	CC1	aac(6')-Ie/aph(2'')-Ia / aph(3')-IIIa	aac(6')-Ie/aph(2'')-Ia	aac(6')-Ie/aph(2'')-Ia / aph(3')-IIIa		aac(6')-Ie/aph(2'')-Ia	blaI, blaI / blaR1 / blaZ, blaZ	mecA		fosB			mph(C) / msr(A)	mph(C) / msr(A)		gyrA_S84L / parC_S80Y			tet(38)	dfrG
	C2Sau005	COSACO 2 (infection)	SSTI	H1	8	t008	CC8	aph(3')-IIIa		aph(3')-IIIa			blaI / blaR1 / blaZ	mecA		fosB / murA_G257D			mph(C) / msr(A)	mph(C) / msr(A)		gyrA_S84L / parC_S80Y		sat4	tet(38)
	C2Sau006	COSACO 2 (infection)	SSTI	H1	8		CC8	aac(6')-Ie/aph(2'')-Ia	aac(6')-Ie/aph(2'')-Ia	aac(6')-Ie/aph(2'')-Ia		aac(6')-Ie/aph(2'')-Ia	blaI / blaZ	mecA		fosB / murA_G257D			erm(C)	erm(C)					tet(38)
	C2Sau007	COSACO 2 (infection)	SSTI	H1	8	t1354	CC8						blaI / blaR1 / blaZ	mecA		fosB / murA_G257D			erm(C)	erm(C)					tet(38)	dfrG
	C2Sau013	COSACO 2 (infection)	Bone	H1	8	t008	CC8	aph(3')-IIIa		aph(3')-IIIa			blaI / blaR1 / blaZ	mecA		fosB / murA_G257D			mph(C) / msr(A)	mph(C) / msr(A)		gyrA_S84L / parC_S80Y		sat4	tet(38)
	C2Sau017	COSACO 2 (infection)	SSTI	H1	8	t008	CC8						blaI / blaR1 / blaZ	mecA		fosB									tet(38)
	C2Sau022	COSACO 2 (infection)	SSTI	H1	8	t008	CC8						blaI / blaR1 / blaZ	mecA		fosB / murA_G257D									tet(38)
	C2Sau025	COSACO 2 (infection)	SSTI	H1	8	t008	CC8						blaI / blaR1 / blaZ	mecA		fosB / murA_G257D									tet(38)
	C2Sau028	COSACO 2 (infection)	SSTI	H1	8	t3209	CC8						blaI / blaR1 / blaZ	mecA		fosB / murA_G257D					mupA				tet(38)
	C2Sau029	COSACO 2 (infection)	SSTI	H1	8	t008	CC8						blaI / blaR1 / blaZ	mecA		fosB / murA_G257D							rpoB_A477D		tet(38)
	C2Sau030	COSACO 2 (infection)	SSTI	H1	8	t024	CC8						blaI / blaR1 / blaZ	mecA		fosB / murA_G257D						parC_E84K			tet(38)
	C2Sau033	COSACO 2 (infection)	SSTI	H1	8	t6172	CC8	aac(6')-Ie/aph(2'')-Ia	aac(6')-Ie/aph(2'')-Ia	aac(6')-Ie/aph(2'')-Ia		aac(6')-Ie/aph(2'')-Ia	blaI, blaI	mecA		fosB / murA_G257D									tet(38)
	C2Sau034	COSACO 2 (infection)	SSTI	H2	8	t008	CC8						blaI / blaR1 / blaZ	mecA		fosB / murA_D278E / murA_G257D									tet(38)
	C2Sau036	COSACO 2 (infection)	SSTI	H2	8	t008	CC8						blaI / blaR1 / blaZ	mecA		fosB / murA_G257D			erm(C)	erm(C)					tet(38)
	C2Sau041	COSACO 2 (infection)	SSTI	H2	8	t008	CC8							mecA		fosB / murA_G257D									tet(38)
	C2Sau042	COSACO 2 (infection)	SSTI	H2	8	t1610	CC8						blaI / blaR1 / blaZ	mecA		fosB / murA_G257D									tet(38)
	C2Sau045	COSACO 2 (infection)	SSTI	H2	8	t008	CC8						blaI / blaR1 / blaZ	mecA		fosB / murA_G257D									tet(38)
	C2Sau055	COSACO 2 (infection)	SSTI	H2	8	t2034	CC8	aac(6')-Ie/aph(2'')-Ia	aac(6')-Ie/aph(2'')-Ia	aac(6')-Ie/aph(2'')-Ia		aac(6')-Ie/aph(2'')-Ia	blaI, blaI / blaR1, blaR1 / blaZ, blaZ	mecA		fosB / murA_G257D			erm(C)	erm(C)					tet(38)
	C2Sau058	COSACO 2 (infection)	SSTI	H2	8	t008	CC8						blaI / blaR1 / blaZ	mecA		fosB / murA_G257D									tet(38)
	C2Sau063	COSACO 2 (infection)	Respiratory infection	H2	8	t008	CC8						blaI / blaR1 / blaZ	mecA		fosB / murA_G257D									tet(38)
	C2Sau064	COSACO 2 (infection)	SSTI	H2	8	t008	CC8						blaI / blaR1 / blaZ	mecA		fosB / murA_G257D									tet(38)
2 allele differences	C2Sau065	COSACO 2 (infection)	SSTI	H2	8	t008	CC8						blaI / blaR1 / blaZ	mecA		fosB / murA_G257D			msr(A)	msr(A)	mupA				tet(38)
	C2Sau066	COSACO 2 (infection)	SSTI	H2	8	t008	CC8						blaI / blaR1 / blaZ	mecA		fosB / murA_G257D			msr(A)	msr(A)					tet(38)
	C2Sau068	COSACO 2 (infection)	SSTI	H2	8	t11770	CC8						blaI / blaR1 / blaZ	mecA		fosB / murA_G257D									tet(38)
	C2Sau071	COSACO 2 (infection)	SSTI	H3	8	t051	CC8						blaI / blaR1 / blaZ	mecA		fosB / murA_G257D									tet(38)
	C2Sau077	COSACO 2 (infection)	Respiratory infection	H3	8	t008	CC8						blaI / blaR1 / blaZ	mecA		fosB / murA_G257D									tet(38)
3-5 allele differences	C2Sau084	COSACO 2 (infection)	SSTI	H3	8	t008	CC8						blaI / blaR1 / blaZ	mecA		fosB / murA_G257D									tet(38)
	C2Sau091	COSACO 2 (infection)	SSTI	H3	8	t008	CC8						blaI / blaR1 / blaZ	mecA		fosB / murA_G257D									tet(38)
	C2Sau092	COSACO 2 (infection)	Respiratory infection	H3	8	t008	CC8						blaI / blaR1 / blaZ	mecA		fosB / murA_G257D									tet(38)
	C2Sau087	COSACO 2 (infection)	Urine infection	H3	8	t024	CC8							mecA		fosB / murA_G257D									tet(38)
	C2Sau093	COSACO 2 (infection)	SSTI	H3	8	t051	CC8						blaI / blaR1 / blaZ	mecA		fosB / murA_G257D									tet(38)
	C2Sau104	COSACO 2 (infection)	SSTI	H3	8	t967	CC8						blaI / blaR1 / blaZ	mecA		fosB / murA_G257D									tet(38)
	C2Sau105	COSACO 2 (infection)	SSTI	H3	8	t008	CC8						blaI / blaR1 / blaZ	mecA		fosB / murA_G257D									tet(38)
	C2Sau106	COSACO 2 (infection)	SSTI	H3	8	t051	CC8						blaI / blaR1 / blaZ	mecA		fosB / murA_G257D									tet(38)
	C2Sau003-r	COSACO 2 (infection)	SSTI	H1	8	t304	CC8						blaI / blaR1 / blaZ	mecA		fosB / murA_G257D									tet(38)
	C2Sau040	COSACO 2 (infection)	SSTI	H2	80	t044		aph(3')-IIIa		aph(3')-IIIa	ant(6)-Ia		blaI / blaR1 / blaZ	mecA			fusB							sat4	tet(38) / tet(K)
	C2Sau011	COSACO 2 (infection)	SSTI	H1	88	t4103		aph(3')-IIIa		aadD1 / aph(3')-IIIa		aadD1	blaI / blaPC1 / blaR1	mecA	bleO							gyrA_S84L / parC_S80F			tet(38) / tet(K)	dfrC
	C2Sau016	COSACO 2 (infection)	SSTI	H1	88	t15919							blaI / blaR1 / blaZ	mecA								parC_S80Y			tet(38)
	C2Sau023	COSACO 2 (infection)	SSTI	H1	88	t11383		aph(3')-IIIa		aadD1 / aph(3')-IIIa		aadD1	blaI / blaPC1 / blaR1	mecA	bleO							gyrA_S84L / parC_S80F			tet(38) / tet(K)	dfrC
	C2Sau032	COSACO 2 (infection)	SSTI	H1	88	t11906							blaI / blaR1 / blaZ	mecA								parC_S80Y			tet(38)
	C2Sau050	COSACO 2 (infection)	SSTI	H2	88	t4103		aph(3')-IIIa		aadD1 / aph(3')-IIIa		aadD1	blaI / blaPC1 / blaR1	mecA	bleO							gyrA_S84L / parC_S80F			tet(38) / tet(K)	dfrC
	C2Sau069	COSACO 2 (infection)	SSTI	H2	88	t4103							blaI / blaPC1 / blaR1	mecA					erm(C)	erm(C)					tet(38) / tet(L)	dfrC
	C2Sau070	COSACO 2 (infection)	SSTI	H2	88	t4701							blaI / blaPC1 / blaR1	mecA					erm(C)	erm(C)					tet(38) / tet(L)	dfrC
	C2Sau014	COSACO 2 (infection)	SSTI	H1	923	t1635	CC8						blaI / blaR1 / blaZ	mecA		fosB / murA_G257D		lnu(A)	mph(C) / msr(A)	mph(C) / msr(A)		parC_S80F			tet(38) / tet(K)
