# Supplementary material for: Genomic analysis of community-associated methicillin-resistant Staphylococcus aureus (CA-MRSA) causing infections in children—a Spanish multicenter study
Source: Front Microbiol. 2025 May 9;16:1534840. doi: 10.3389/fmicb.2025.1534840 (PMC12098397; doi:10.3389/fmicb.2025.1534840)
Supplement: Supplementary file 2 [file Table_2.xlsx]

## Sheet: COSACO 1 and 2 _ARGs
cgMLST clusters	Isolate	Study	Type of infection	Hospital	ST (S. aureus MLST)	SpaType (S. aureus spa-typing)	CC (S. aureus MLST)	adsA (S. aureus VFDB)	aur (S. aureus VFDB)	cap8A (S. aureus VFDB)	cap8B (S. aureus VFDB)	cap8C (S. aureus VFDB)	cap8D (S. aureus VFDB)	cap8E (S. aureus VFDB)	cap8F (S. aureus VFDB)	cap8G (S. aureus VFDB)	cap8H (S. aureus VFDB)	cap8I (S. aureus VFDB)	cap8J (S. aureus VFDB)	cap8K (S. aureus VFDB)	cap8L (S. aureus VFDB)	cap8M (S. aureus VFDB)	cap8N (S. aureus VFDB)	cap8O (S. aureus VFDB)	cap8P (S. aureus VFDB)	chp (S. aureus VFDB)	clfA (S. aureus VFDB)	clfB (S. aureus VFDB)	cna (S. aureus VFDB)	coa (S. aureus VFDB)	ebp (S. aureus VFDB)	esaA (S. aureus VFDB)	esaB (S. aureus VFDB)	esaD (S. aureus VFDB)	esaE (S. aureus VFDB)	esaG1 (S. aureus VFDB)	esaG2 (S. aureus VFDB)	esaG3 (S. aureus VFDB)	esaG4 (S. aureus VFDB)	esaG5 (S. aureus VFDB)	esaG6 (S. aureus VFDB)	esaG7 (S. aureus VFDB)	esaG8 (S. aureus VFDB)	esaG9 (S. aureus VFDB)	essA (S. aureus VFDB)	essB (S. aureus VFDB)	essC (S. aureus VFDB)	esxA (S. aureus VFDB)	esxB (S. aureus VFDB)
	C2Sau009	COSACO 2 (infection)	SSTI	H1		t008		adsA	aur	cap8A	cap8B	cap8C	cap8D	cap8E	cap8F	cap8G					cap8L	cap8M	cap8N	cap8O	cap8P	chp					ebp	esaA	esaB	esaD	esaE		esaG2					esaG7		esaG9, esaG9	essA	essB	essC	esxA	esxB
	C2Sau100	COSACO 2 (infection)	Respiratory infection	H3		t379		adsA	aur	cap8A	cap8B	cap8C	cap8D	cap8E	cap8F	cap8G					cap8L	cap8M	cap8N	cap8O	cap8P						ebp	esaA	esaB						esaG4		esaG6	esaG7	esaG8	esaG9	essA	essB		esxA
	C2Sau101	COSACO 2 (infection)	SSTI	H3		t002		adsA	aur	cap8A	cap8B	cap8C	cap8D	cap8E	cap8F	cap8G					cap8L	cap8M	cap8N	cap8O	cap8P	chp					ebp	esaA	esaB	esaD	esaE	esaG1	esaG2			esaG5					essA	essB	essC	esxA	esxB
	C2Sau027	COSACO 2 (infection)	SSTI	H1		t1635		adsA	aur	cap8A	cap8B	cap8C	cap8D	cap8E	cap8F	cap8G					cap8L	cap8M	cap8N	cap8O	cap8P	chp					ebp	esaA	esaB	esaD	esaE		esaG2					esaG7		esaG9, esaG9	essA	essB	essC	esxA	esxB
	C2Sau008	COSACO 2 (infection)	SSTI	H1	1	t1784	CC1	adsA	aur	cap8A	cap8B	cap8C	cap8D	cap8E	cap8F	cap8G	cap8H	cap8I	cap8J	cap8K	cap8L	cap8M	cap8N	cap8O	cap8P		clfA	clfB			ebp	esaA	esaB	esaD	esaE	esaG1, esaG1	esaG2, esaG2	esaG3	esaG4						essA	essB	essC	esxA	esxB
	C2Sau026	COSACO 2 (infection)	Bloodstream	H1	1	t5388	CC1	adsA	aur	cap8A	cap8B	cap8C	cap8D	cap8E	cap8F	cap8G	cap8H	cap8I	cap8J	cap8K	cap8L	cap8M	cap8N	cap8O	cap8P		clfA			coa	ebp	esaA	esaB	esaD	esaE	esaG1, esaG1	esaG2, esaG2	esaG3	esaG4						essA	essB	essC	esxA	esxB
	C2Sau054	COSACO 2 (infection)	SSTI	H2	1	t127	CC1		aur	cap8A	cap8B	cap8C		cap8E	cap8F	cap8G		cap8I	cap8J		cap8L	cap8M	cap8N		cap8P	chp				coa	ebp	esaA	esaB			esaG1, esaG1	esaG2, esaG2, esaG2	esaG3			esaG6		esaG8		essA	essB	essC	esxA	esxB
	C2Sau097	COSACO 2 (infection)	SSTI	H3	1	t127	CC1	adsA	aur	cap8A	cap8B	cap8C	cap8D	cap8E	cap8F	cap8G	cap8H	cap8I	cap8J	cap8K	cap8L	cap8M	cap8N	cap8O	cap8P		clfA			coa	ebp	esaA	esaB	esaD	esaE	esaG1, esaG1	esaG2, esaG2	esaG3	esaG4						essA	essB	essC	esxA	esxB
	C2Sau103	COSACO 2 (infection)	Respiratory infection	H3	1	t127	CC1	adsA	aur	cap8A	cap8B	cap8C	cap8D	cap8E	cap8F	cap8G	cap8H	cap8I	cap8J	cap8K	cap8L	cap8M	cap8N	cap8O	cap8P			clfB		coa	ebp	esaA	esaB	esaD	esaE	esaG1, esaG1	esaG2, esaG2	esaG3	esaG4	esaG5					essA	essB	essC	esxA	esxB
	C2Sau081	COSACO 2 (infection)	SSTI	H3	121		CC121	adsA	aur	cap8A	cap8B	cap8C	cap8D	cap8E	cap8F	cap8G	cap8H	cap8I	cap8J	cap8K	cap8L	cap8M	cap8N	cap8O	cap8P		clfA					esaA	esaB	esaD	esaE	esaG1		esaG3	esaG4	esaG5	esaG6	esaG7	esaG8	esaG9	essA	essB	essC	esxA	esxB
	C2Sau010	COSACO 2 (infection)	SSTI	H1	125	t1340	CC5	adsA	aur	cap8A	cap8B	cap8C	cap8D	cap8E	cap8F	cap8G					cap8L	cap8M	cap8N	cap8O	cap8P	chp					ebp	esaA	esaB	esaD	esaE	esaG1	esaG2			esaG5					essA	essB	essC	esxA	esxB
	C1Sau116	COSACO 1 (nasal colonization)	na		125	t067	CC5	adsA	aur	cap8A	cap8B	cap8C	cap8D	cap8E	cap8F	cap8G					cap8L	cap8M	cap8N	cap8O	cap8P	chp					ebp	esaA	esaB	esaD	esaE	esaG1	esaG2			esaG5					essA	essB	essC	esxA	esxB
	C1Sau121	COSACO 1 (nasal colonization)	na		125	t2532	CC5	adsA	aur	cap8A	cap8B	cap8C	cap8D	cap8E	cap8F	cap8G					cap8L	cap8M	cap8N	cap8O	cap8P	chp					ebp	esaA	esaB	esaD	esaE	esaG1	esaG2			esaG5					essA	essB	essC	esxA	esxB
	C1Sau122	COSACO 1 (nasal colonization)	na		125	t067	CC5	adsA	aur	cap8A	cap8B	cap8C	cap8D	cap8E	cap8F	cap8G					cap8L	cap8M	cap8N	cap8O	cap8P	chp					ebp	esaA	esaB	esaD	esaE	esaG1	esaG2			esaG5					essA	essB	essC	esxA	esxB
	C2Sau002	COSACO 2 (infection)	Respiratory infection	H1	1472	t665	CC30	adsA	aur	cap8A	cap8B	cap8C	cap8D	cap8E	cap8F	cap8G	cap8H	cap8I	cap8J	cap8K	cap8L	cap8M	cap8N	cap8O	cap8P	chp					ebp	esaA	esaB			esaG1	esaG2		esaG4					esaG9	essA	essB		esxA
	C2Sau004	COSACO 2 (infection)	Bone	H1	1472	t665	CC30	adsA	aur	cap8A	cap8B	cap8C	cap8D	cap8E	cap8F	cap8G	cap8H	cap8I	cap8J	cap8K	cap8L	cap8M	cap8N	cap8O	cap8P	chp						esaA	esaB			esaG1	esaG2		esaG4					esaG9	essA	essB		esxA
	C2Sau012	COSACO 2 (infection)	SSTI	H1	1472	t276	CC30	adsA	aur	cap8A	cap8B	cap8C	cap8D	cap8E	cap8F	cap8G	cap8H	cap8I	cap8J	cap8K	cap8L	cap8M	cap8N	cap8O	cap8P	chp					ebp	esaA	esaB			esaG1	esaG2		esaG4					esaG9	essA	essB		esxA
	C2Sau031	COSACO 2 (infection)	SSTI	H1	1472	t665	CC30	adsA	aur	cap8A	cap8B	cap8C	cap8D	cap8E	cap8F	cap8G	cap8H	cap8I	cap8J	cap8K	cap8L	cap8M	cap8N	cap8O	cap8P	chp					ebp	esaA	esaB			esaG1	esaG2		esaG4					esaG9	essA	essB		esxA
	C2Sau072	COSACO 2 (infection)	SSTI	H3	1472	t665	CC30	adsA	aur	cap8A	cap8B	cap8C	cap8D	cap8E	cap8F	cap8G	cap8H	cap8I	cap8J	cap8K	cap8L	cap8M	cap8N	cap8O	cap8P	chp					ebp	esaA	esaB			esaG1	esaG2		esaG4					esaG9	essA	essB		esxA
	C2Sau083	COSACO 2 (infection)	SSTI	H3	1472	t665	CC30	adsA	aur	cap8A	cap8B	cap8C	cap8D	cap8E	cap8F	cap8G	cap8H	cap8I	cap8J	cap8K	cap8L	cap8M	cap8N	cap8O	cap8P	chp					ebp	esaA	esaB			esaG1	esaG2		esaG4					esaG9	essA	essB		esxA
	C2Sau099	COSACO 2 (infection)	SSTI	H3	1472	t665	CC30	adsA	aur	cap8A	cap8B	cap8C	cap8D	cap8E	cap8F	cap8G	cap8H	cap8I	cap8J	cap8K	cap8L	cap8M	cap8N	cap8O	cap8P	chp					ebp	esaA	esaB			esaG1	esaG2		esaG4						essA	essB		esxA
	C2Sau095	COSACO 2 (infection)	SSTI	H3	1829	t1143	CC30	adsA	aur	cap8A	cap8B	cap8C	cap8D	cap8E	cap8F	cap8G	cap8H	cap8I	cap8J	cap8K	cap8L	cap8M	cap8N	cap8O	cap8P						ebp	esaA	esaB			esaG1	esaG2		esaG4						essA	essB		esxA
	C2Sau021	COSACO 2 (infection)	SSTI	H1	22	t005	CC22	adsA	aur	cap8A	cap8B	cap8C	cap8D	cap8E	cap8F	cap8G					cap8L	cap8M	cap8N	cap8O	cap8P	chp						esaA	esaB						esaG4		esaG6	esaG7	esaG8	esaG9	essA	essB		esxA
	C2Sau024	COSACO 2 (infection)	SSTI	H1	22	t005	CC22	adsA	aur	cap8A	cap8B	cap8C	cap8D	cap8E	cap8F	cap8G					cap8L	cap8M	cap8N	cap8O	cap8P	chp						esaA	esaB						esaG4		esaG6	esaG7	esaG8	esaG9	essA	essB		esxA
	C2Sau067	COSACO 2 (infection)	SSTI	H2	22	t309	CC22	adsA	aur	cap8A	cap8B	cap8C	cap8D	cap8E	cap8F	cap8G					cap8L	cap8M	cap8N	cap8O	cap8P	chp						esaA	esaB						esaG4		esaG6	esaG7	esaG8	esaG9	essA	essB		esxA
	C2Sau073	COSACO 2 (infection)	SSTI	H3	22	t790	CC22	adsA	aur	cap8A	cap8B	cap8C	cap8D	cap8E	cap8F	cap8G					cap8L	cap8M	cap8N	cap8O	cap8P	chp					ebp	esaA	esaB						esaG4		esaG6	esaG7	esaG8	esaG9	essA	essB		esxA
4 allele differences	C2Sau080	COSACO 2 (infection)	Respiratory infection	H3	22	t005	CC22	adsA	aur	cap8A	cap8B	cap8C	cap8D	cap8E	cap8F	cap8G					cap8L	cap8M	cap8N	cap8O	cap8P	chp						esaA	esaB						esaG4		esaG6	esaG7	esaG8	esaG9	essA	essB		esxA
	C2Sau085	COSACO 2 (infection)	SSTI	H3	22	t005	CC22	adsA	aur	cap8A	cap8B	cap8C	cap8D	cap8E	cap8F	cap8G					cap8L	cap8M	cap8N	cap8O	cap8P	chp						esaA	esaB						esaG4		esaG6	esaG7	esaG8	esaG9	essA	essB		esxA
	C1Sau123	COSACO 1 (nasal colonization)	na		22	t223	CC22	adsA	aur	cap8A	cap8B	cap8C	cap8D	cap8E	cap8F	cap8G					cap8L	cap8M	cap8N	cap8O	cap8P	chp					ebp	esaA	esaB						esaG4		esaG6	esaG7	esaG8	esaG9	essA	essB		esxA
	C1Sau126	COSACO 1 (nasal colonization)	na		22	t790	CC22	adsA	aur	cap8A	cap8B	cap8C	cap8D	cap8E	cap8F	cap8G					cap8L	cap8M	cap8N	cap8O	cap8P						ebp	esaA	esaB						esaG4		esaG6	esaG7	esaG8	esaG9	essA	essB		esxA
	C2Sau048	COSACO 2 (infection)	SSTI	H2	2625	t1594	CC5	adsA	aur	cap8A	cap8B	cap8C	cap8D	cap8E	cap8F	cap8G					cap8L	cap8M	cap8N	cap8O	cap8P	chp					ebp	esaA	esaB	esaD	esaE	esaG1	esaG2			esaG5					essA	essB	essC	esxA	esxB
	C2Sau038	COSACO 2 (infection)	SSTI	H2	2802	t008	CC8	adsA	aur	cap8A	cap8B	cap8C	cap8D	cap8E	cap8F	cap8G					cap8L	cap8M	cap8N	cap8O	cap8P	chp					ebp	esaA	esaB	esaD	esaE		esaG2					esaG7		esaG9	essA	essB	essC	esxA	esxB
	C2Sau044	COSACO 2 (infection)	SSTI	H2	2802	t008	CC8	adsA	aur	cap8A	cap8B	cap8C	cap8D	cap8E	cap8F	cap8G					cap8L	cap8M	cap8N	cap8O	cap8P	chp					ebp	esaA	esaB	esaD	esaE		esaG2					esaG7		esaG9, esaG9	essA	essB	essC	esxA	esxB
	C2Sau047	COSACO 2 (infection)	SSTI	H2	2802	t008	CC8	adsA	aur	cap8A	cap8B	cap8C	cap8D	cap8E	cap8F	cap8G					cap8L	cap8M	cap8N	cap8O	cap8P	chp					ebp	esaA	esaB	esaD	esaE		esaG2					esaG7		esaG9	essA	essB	essC	esxA	esxB
	C2Sau056	COSACO 2 (infection)	SSTI	H2	2802	t008	CC8	adsA	aur	cap8A	cap8B	cap8C	cap8D	cap8E	cap8F	cap8G					cap8L	cap8M	cap8N	cap8O	cap8P	chp					ebp	esaA	esaB	esaD	esaE		esaG2					esaG7		esaG9, esaG9	essA	essB	essC	esxA	esxB
	C2Sau059	COSACO 2 (infection)	SSTI	H2	2802	t008	CC8	adsA	aur	cap8A	cap8B	cap8C	cap8D	cap8E	cap8F	cap8G					cap8L	cap8M	cap8N	cap8O	cap8P	chp					ebp	esaA	esaB	esaD	esaE		esaG2					esaG7		esaG9, esaG9	essA	essB	essC	esxA	esxB
	C2Sau061	COSACO 2 (infection)	SSTI	H2	2802	t008	CC8	adsA	aur	cap8A	cap8B	cap8C	cap8D	cap8E	cap8F	cap8G					cap8L	cap8M	cap8N	cap8O	cap8P	chp					ebp	esaA	esaB	esaD	esaE							esaG7		esaG9, esaG9	essA	essB	essC	esxA	esxB
	C2Sau001	COSACO 2 (infection)	Respiratory infection	H1	30	t019	CC30	adsA	aur	cap8A	cap8B	cap8C	cap8D	cap8E	cap8F	cap8G	cap8H	cap8I	cap8J	cap8K	cap8L	cap8M	cap8N	cap8O	cap8P	chp					ebp	esaA	esaB			esaG1	esaG2		esaG4		esaG6		esaG8, esaG8	esaG9	essA	essB		esxA
	C2Sau018	COSACO 2 (infection)	SSTI	H1	30	t019	CC30	adsA	aur	cap8A	cap8B	cap8C	cap8D	cap8E	cap8F	cap8G	cap8H	cap8I	cap8J	cap8K	cap8L	cap8M	cap8N	cap8O	cap8P	chp					ebp	esaA	esaB			esaG1	esaG2		esaG4		esaG6		esaG8, esaG8	esaG9	essA	essB		esxA
	C2Sau019	COSACO 2 (infection)	SSTI	H1	30	t019	CC30	adsA	aur	cap8A	cap8B	cap8C	cap8D	cap8E	cap8F	cap8G	cap8H	cap8I	cap8J	cap8K	cap8L	cap8M	cap8N	cap8O	cap8P	chp					ebp	esaA	esaB			esaG1	esaG2		esaG4		esaG6		esaG8, esaG8	esaG9	essA	essB		esxA
	C2Sau035	COSACO 2 (infection)	SSTI	H2	30	t019	CC30	adsA	aur	cap8A	cap8B	cap8C	cap8D	cap8E	cap8F	cap8G	cap8H	cap8I	cap8J	cap8K	cap8L	cap8M	cap8N	cap8O	cap8P	chp					ebp	esaA	esaB			esaG1	esaG2				esaG6		esaG8, esaG8	esaG9	essA	essB		esxA
	C2Sau037	COSACO 2 (infection)	Conjunctivitis	H2	30	t019	CC30	adsA	aur	cap8A	cap8B	cap8C	cap8D	cap8E	cap8F	cap8G	cap8H	cap8I	cap8J	cap8K	cap8L	cap8M	cap8N	cap8O	cap8P	chp					ebp	esaA	esaB			esaG1	esaG2		esaG4		esaG6		esaG8, esaG8	esaG9	essA	essB		esxA
	C2Sau043	COSACO 2 (infection)	SSTI	H2	30	t019	CC30	adsA	aur	cap8A	cap8B	cap8C	cap8D	cap8E	cap8F	cap8G	cap8H	cap8I	cap8J	cap8K	cap8L	cap8M	cap8N	cap8O	cap8P	chp					ebp	esaA	esaB			esaG1	esaG2		esaG4		esaG6		esaG8, esaG8	esaG9	essA	essB		esxA
	C2Sau051	COSACO 2 (infection)	SSTI	H2	30	t019	CC30	adsA	aur	cap8A	cap8B	cap8C	cap8D	cap8E	cap8F	cap8G	cap8H	cap8I	cap8J	cap8K	cap8L	cap8M	cap8N	cap8O	cap8P	chp					ebp	esaA	esaB			esaG1	esaG2		esaG4		esaG6		esaG8, esaG8	esaG9	essA	essB		esxA
	C2Sau060	COSACO 2 (infection)	SSTI	H2	30	t019	CC30	adsA	aur	cap8A	cap8B	cap8C	cap8D	cap8E	cap8F	cap8G	cap8H	cap8I	cap8J	cap8K	cap8L	cap8M	cap8N	cap8O	cap8P	chp					ebp	esaA	esaB			esaG1	esaG2		esaG4		esaG6		esaG8, esaG8	esaG9	essA	essB		esxA
	C2Sau088	COSACO 2 (infection)	SSTI	H3	30	t019	CC30	adsA	aur	cap8A	cap8B	cap8C	cap8D	cap8E	cap8F	cap8G	cap8H	cap8I	cap8J	cap8K	cap8L	cap8M	cap8N	cap8O	cap8P	chp	clfA				ebp	esaA	esaB			esaG1	esaG2		esaG4		esaG6		esaG8, esaG8	esaG9	essA	essB		esxA
2 allele differences	C1Sau112	COSACO 1 (nasal colonization)	na		30	t012	CC30	adsA	aur	cap8A	cap8B	cap8C	cap8D	cap8E	cap8F	cap8G	cap8H	cap8I	cap8J	cap8K	cap8L	cap8M	cap8N	cap8O	cap8P	chp					ebp	esaA	esaB			esaG1	esaG2		esaG4				esaG8	esaG9	essA	essB		esxA
	C1Sau113	COSACO 1 (nasal colonization)	na		30	t012	CC30	adsA	aur	cap8A	cap8B	cap8C	cap8D	cap8E	cap8F	cap8G	cap8H	cap8I	cap8J	cap8K	cap8L	cap8M	cap8N	cap8O	cap8P	chp					ebp	esaA	esaB			esaG1	esaG2		esaG4				esaG8	esaG9	essA	essB		esxA
	C1Sau119	COSACO 1 (nasal colonization)	na		30	t1507	CC30	adsA	aur	cap8A	cap8B	cap8C	cap8D	cap8E	cap8F	cap8G	cap8H	cap8I	cap8J	cap8K	cap8L	cap8M	cap8N	cap8O	cap8P	chp					ebp	esaA	esaB			esaG1	esaG2		esaG4						essA	essB		esxA
	C1Sau127	COSACO 1 (nasal colonization)	na		30	t021	CC30	adsA	aur	cap8A	cap8B	cap8C	cap8D	cap8E	cap8F	cap8G	cap8H	cap8I	cap8J	cap8K	cap8L	cap8M	cap8N	cap8O	cap8P	chp					ebp	esaA	esaB			esaG1	esaG2		esaG4				esaG8	esaG9	essA	essB		esxA
	C2Sau082	COSACO 2 (infection)	SSTI	H3	361	t315		adsA	aur	cap8A	cap8B	cap8C	cap8D	cap8E	cap8F	cap8G	cap8H	cap8I	cap8J	cap8K	cap8L	cap8M	cap8N	cap8O	cap8P	chp	clfA				ebp	esaA	esaB	esaD	esaE		esaG2	esaG3							essA	essB	essC	esxA	esxB
	C2Sau039	COSACO 2 (infection)	SSTI	H2	398	t011		adsA	aur	cap8A	cap8B	cap8C	cap8D	cap8E	cap8F	cap8G					cap8L	cap8M	cap8N	cap8O	cap8P						ebp	esaA	esaB			esaG1				esaG5					essA	essB		esxA
	C2Sau102	COSACO 2 (infection)	Respiratory infection	H3	398	t011		adsA	aur	cap8A	cap8B	cap8C	cap8D	cap8E	cap8F	cap8G					cap8L	cap8M	cap8N	cap8O	cap8P						ebp	esaA	esaB			esaG1				esaG5					essA	essB		esxA
	C2Sau015	COSACO 2 (infection)	SSTI	H1	45	t908	CC45		aur	cap8A	cap8B	cap8C	cap8D	cap8E	cap8F	cap8G	cap8H	cap8I	cap8J	cap8K	cap8L	cap8M	cap8N	cap8O	cap8P	chp					ebp	esaA	esaB	esaD	esaE	esaG1	esaG2	esaG3	esaG4	esaG5	esaG6, esaG6	esaG7, esaG7, esaG7	esaG8, esaG8	esaG9, esaG9, esaG9	essA	essB	essC	esxA	esxB
0 allele differences	C2Sau057	COSACO 2 (infection)	SSTI	H2	5	t002	CC5	adsA	aur	cap8A	cap8B	cap8C	cap8D	cap8E	cap8F	cap8G					cap8L	cap8M	cap8N	cap8O	cap8P	chp					ebp	esaA	esaB	esaD	esaE	esaG1	esaG2			esaG5					essA	essB	essC	esxA	esxB
	C2Sau075	COSACO 2 (infection)	SSTI	H3	5	t002	CC5	adsA	aur	cap8A	cap8B	cap8C	cap8D	cap8E	cap8F	cap8G					cap8L	cap8M	cap8N	cap8O	cap8P	chp					ebp	esaA	esaB	esaD	esaE	esaG1	esaG2			esaG5					essA	essB	essC	esxA	esxB
	C2Sau107	COSACO 2 (infection)	SSTI	H3	5	t062	CC5	adsA	aur	cap8A	cap8B	cap8C	cap8D	cap8E	cap8F	cap8G					cap8L	cap8M	cap8N	cap8O	cap8P	chp					ebp	esaA	esaB	esaD	esaE	esaG1	esaG2			esaG5					essA	essB	essC	esxA	esxB
	C2Sau108	COSACO 2 (infection)	SSTI	H3	5	t688	CC5	adsA	aur	cap8A	cap8B	cap8C	cap8D	cap8E	cap8F	cap8G					cap8L	cap8M	cap8N	cap8O	cap8P	chp					ebp	esaA	esaB	esaD	esaE	esaG1	esaG2			esaG5					essA	essB	essC	esxA	esxB
	C1Sau114	COSACO 1 (nasal colonization)	na		5	t002	CC5	adsA	aur	cap8A	cap8B	cap8C	cap8D	cap8E	cap8F	cap8G					cap8L	cap8M	cap8N	cap8O	cap8P	chp					ebp	esaA	esaB	esaD	esaE	esaG1	esaG2								essA	essB	essC	esxA	esxB
	C1Sau109	COSACO 1 (nasal colonization)	na		5	t002	CC5	adsA	aur	cap8A	cap8B	cap8C	cap8D	cap8E	cap8F	cap8G					cap8L	cap8M	cap8N	cap8O	cap8P	chp					ebp	esaA	esaB	esaD	esaE	esaG1	esaG2								essA	essB	essC	esxA	esxB
	C1Sau110	COSACO 1 (nasal colonization)	na		5	t002	CC5	adsA	aur	cap8A	cap8B	cap8C	cap8D	cap8E	cap8F	cap8G					cap8L	cap8M	cap8N	cap8O	cap8P	chp					ebp	esaA	esaB	esaD	esaE	esaG1	esaG2								essA	essB	essC	esxA	esxB
	C1Sau115	COSACO 1 (nasal colonization)	na		5	t002	CC5	adsA	aur	cap8A	cap8B	cap8C	cap8D	cap8E	cap8F	cap8G					cap8L	cap8M	cap8N	cap8O	cap8P	chp					ebp	esaA	esaB	esaD	esaE	esaG1	esaG2								essA	essB	essC	esxA	esxB
	C1Sau125	COSACO 1 (nasal colonization)	na		5	t002	CC5	adsA	aur	cap8A	cap8B	cap8C	cap8D	cap8E	cap8F	cap8G					cap8L	cap8M	cap8N	cap8O	cap8P	chp					ebp	esaA	esaB	esaD	esaE	esaG1	esaG2								essA	essB	essC	esxA	esxB
	C1Sau120-r	COSACO 1 (nasal colonization)	na		5	t450	CC5	adsA	aur	cap8A	cap8B	cap8C	cap8D	cap8E	cap8F	cap8G					cap8L	cap8M	cap8N	cap8O	cap8P	chp					ebp	esaA	esaB	esaD	esaE	esaG1	esaG2			esaG5				esaG9	essA	essB	essC	esxA	esxB
	C2Sau086	COSACO 2 (infection)	SSTI	H3	6	t304	CC5	adsA	aur	cap8A	cap8B	cap8C	cap8D	cap8E	cap8F	cap8G	cap8H	cap8I	cap8J	cap8K	cap8L	cap8M	cap8N	cap8O	cap8P						ebp	esaA	esaB	esaD	esaE	esaG1, esaG1	esaG2, esaG2	esaG3	esaG4	esaG5				esaG9	essA	essB	essC	esxA	esxB
	C2Sau096	COSACO 2 (infection)	SSTI	H3	6	t304	CC5	adsA	aur	cap8A	cap8B	cap8C	cap8D	cap8E	cap8F	cap8G	cap8H	cap8I	cap8J	cap8K	cap8L	cap8M	cap8N	cap8O	cap8P						ebp	esaA	esaB	esaD	esaE	esaG1, esaG1	esaG2, esaG2	esaG3	esaG4	esaG5				esaG9	essA	essB	essC	esxA	esxB
	C1Sau118	COSACO 1 (nasal colonization)	na		6	t4407	CC5	adsA	aur	cap8A	cap8B	cap8C	cap8D	cap8E	cap8F	cap8G	cap8H	cap8I	cap8J	cap8K	cap8L	cap8M	cap8N	cap8O	cap8P						ebp	esaA	esaB	esaD	esaE	esaG1, esaG1	esaG2, esaG2	esaG3	esaG4	esaG5				esaG9	essA	essB	essC	esxA	esxB
	C1Sau124	COSACO 1 (nasal colonization)	na		6690	t002	CC5	adsA	aur	cap8A	cap8B	cap8C	cap8D	cap8E	cap8F	cap8G					cap8L	cap8M	cap8N	cap8O	cap8P	chp					ebp	esaA	esaB	esaD	esaE	esaG1	esaG2								essA	essB	essC	esxA	esxB
	C2Sau079	COSACO 2 (infection)	Respiratory infection	H3	672	t14090		adsA	aur	cap8A	cap8B	cap8C	cap8D	cap8E	cap8F	cap8G	cap8H	cap8I	cap8J	cap8K	cap8L	cap8M	cap8N	cap8O	cap8P		clfA				ebp	esaA	esaB	esaD	esaE		esaG2	esaG3	esaG4			esaG7			essA	essB	essC	esxA	esxB
	C2Sau062	COSACO 2 (infection)	SSTI	H2	72	t148	CC8	adsA	aur	cap8A	cap8B	cap8C	cap8D	cap8E	cap8F	cap8G					cap8L	cap8M	cap8N	cap8O	cap8P	chp					ebp	esaA	esaB	esaD	esaE	esaG1			esaG4				esaG8, esaG8	esaG9	essA	essB	essC	esxA	esxB
	C1Sau111	COSACO 1 (nasal colonization)	na		72	t4100	CC8	adsA	aur	cap8A	cap8B	cap8C	cap8D	cap8E	cap8F	cap8G					cap8L	cap8M	cap8N	cap8O	cap8P	chp	clfA				ebp	esaA	esaB	esaD	esaE	esaG1			esaG4			esaG7	esaG8, esaG8	esaG9, esaG9	essA	essB	essC	esxA	esxB
	C1Sau117	COSACO 1 (nasal colonization)	na		72	t20101	CC8	adsA	aur	cap8A	cap8B	cap8C	cap8D	cap8E	cap8F	cap8G					cap8L	cap8M	cap8N	cap8O	cap8P	chp	clfA				ebp	esaA	esaB	esaD	esaE	esaG1			esaG4			esaG7	esaG8, esaG8	esaG9, esaG9	essA	essB	essC	esxA	esxB
	C2Sau078	COSACO 2 (infection)	SSTI	H3	772		CC1	adsA	aur	cap8A	cap8B	cap8C	cap8D	cap8E	cap8F	cap8G					cap8L	cap8M	cap8N	cap8O	cap8P						ebp	esaA	esaB						esaG4			esaG7	esaG8	esaG9, esaG9	essA	essB		esxA
	C2Sau094	COSACO 2 (infection)	SSTI	H3	772	t657	CC1	adsA	aur	cap8A	cap8B	cap8C	cap8D	cap8E	cap8F	cap8G					cap8L	cap8M	cap8N	cap8O	cap8P		clfA				ebp	esaA	esaB						esaG4			esaG7	esaG8	esaG9, esaG9	essA	essB		esxA
	C2Sau005	COSACO 2 (infection)	SSTI	H1	8	t008	CC8	adsA	aur	cap8A	cap8B	cap8C	cap8D	cap8E	cap8F	cap8G					cap8L	cap8M	cap8N	cap8O	cap8P	chp					ebp	esaA	esaB	esaD	esaE		esaG2					esaG7		esaG9, esaG9	essA	essB	essC	esxA	esxB
	C2Sau006	COSACO 2 (infection)	SSTI	H1	8		CC8	adsA	aur	cap8A	cap8B	cap8C	cap8D	cap8E	cap8F	cap8G					cap8L	cap8M	cap8N	cap8O	cap8P	chp					ebp	esaA	esaB	esaD	esaE		esaG2					esaG7		esaG9, esaG9	essA	essB	essC	esxA	esxB
	C2Sau007	COSACO 2 (infection)	SSTI	H1	8	t1354	CC8	adsA	aur	cap8A	cap8B	cap8C	cap8D	cap8E	cap8F	cap8G					cap8L	cap8M	cap8N	cap8O	cap8P	chp					ebp	esaA	esaB	esaD	esaE		esaG2					esaG7		esaG9	essA	essB	essC	esxA	esxB
	C2Sau013	COSACO 2 (infection)	Bone	H1	8	t008	CC8	adsA	aur	cap8A	cap8B	cap8C	cap8D	cap8E	cap8F	cap8G					cap8L	cap8M	cap8N	cap8O	cap8P	chp					ebp	esaA	esaB	esaD	esaE		esaG2					esaG7		esaG9, esaG9	essA	essB	essC	esxA	esxB
	C2Sau017	COSACO 2 (infection)	SSTI	H1	8	t008	CC8	adsA	aur	cap8A	cap8B	cap8C	cap8D	cap8E	cap8F	cap8G					cap8L	cap8M	cap8N	cap8O	cap8P	chp					ebp	esaA	esaB	esaD	esaE		esaG2					esaG7		esaG9, esaG9	essA	essB	essC	esxA	esxB
	C2Sau022	COSACO 2 (infection)	SSTI	H1	8	t008	CC8	adsA	aur	cap8A	cap8B	cap8C	cap8D	cap8E	cap8F	cap8G					cap8L	cap8M	cap8N	cap8O	cap8P	chp					ebp	esaA	esaB	esaD	esaE		esaG2					esaG7		esaG9, esaG9	essA	essB	essC	esxA	esxB
	C2Sau025	COSACO 2 (infection)	SSTI	H1	8	t008	CC8	adsA	aur	cap8A	cap8B	cap8C	cap8D	cap8E	cap8F	cap8G					cap8L	cap8M	cap8N	cap8O	cap8P	chp					ebp	esaA	esaB	esaD	esaE		esaG2		esaG4			esaG7	esaG8	esaG9, esaG9	essA	essB	essC	esxA	esxB
	C2Sau028	COSACO 2 (infection)	SSTI	H1	8	t3209	CC8	adsA	aur	cap8A	cap8B	cap8C	cap8D	cap8E	cap8F	cap8G					cap8L	cap8M	cap8N	cap8O	cap8P	chp					ebp	esaA	esaB	esaD	esaE		esaG2					esaG7		esaG9, esaG9	essA	essB	essC	esxA	esxB
	C2Sau029	COSACO 2 (infection)	SSTI	H1	8	t008	CC8	adsA	aur	cap8A	cap8B	cap8C	cap8D	cap8E	cap8F	cap8G					cap8L	cap8M	cap8N	cap8O	cap8P	chp					ebp	esaA	esaB	esaD	esaE		esaG2		esaG4			esaG7	esaG8	esaG9, esaG9	essA	essB	essC	esxA	esxB
	C2Sau030	COSACO 2 (infection)	SSTI	H1	8	t024	CC8	adsA	aur	cap8A	cap8B	cap8C	cap8D	cap8E	cap8F	cap8G					cap8L	cap8M	cap8N	cap8O	cap8P	chp					ebp	esaA	esaB	esaD	esaE		esaG2		esaG4			esaG7	esaG8	esaG9, esaG9	essA	essB	essC	esxA	esxB
	C2Sau033	COSACO 2 (infection)	SSTI	H1	8	t6172	CC8	adsA	aur	cap8A	cap8B	cap8C	cap8D	cap8E	cap8F	cap8G					cap8L	cap8M	cap8N	cap8O	cap8P	chp					ebp	esaA	esaB	esaD	esaE		esaG2					esaG7		esaG9, esaG9	essA	essB	essC	esxA	esxB
	C2Sau034	COSACO 2 (infection)	SSTI	H2	8	t008	CC8	adsA	aur	cap8A	cap8B	cap8C	cap8D	cap8E	cap8F	cap8G					cap8L	cap8M	cap8N	cap8O	cap8P	chp					ebp	esaA	esaB	esaD	esaE		esaG2					esaG7		esaG9, esaG9	essA	essB	essC	esxA	esxB
	C2Sau036	COSACO 2 (infection)	SSTI	H2	8	t008	CC8	adsA	aur	cap8A	cap8B	cap8C	cap8D	cap8E	cap8F	cap8G					cap8L	cap8M	cap8N	cap8O	cap8P	chp					ebp	esaA	esaB	esaD	esaE		esaG2					esaG7		esaG9	essA	essB	essC	esxA	esxB
	C2Sau041	COSACO 2 (infection)	SSTI	H2	8	t008	CC8	adsA	aur	cap8A	cap8B	cap8C	cap8D	cap8E	cap8F	cap8G					cap8L	cap8M	cap8N	cap8O	cap8P	chp					ebp	esaA	esaB	esaD	esaE		esaG2		esaG4			esaG7	esaG8	esaG9, esaG9	essA	essB	essC	esxA	esxB
	C2Sau042	COSACO 2 (infection)	SSTI	H2	8	t1610	CC8	adsA	aur	cap8A	cap8B	cap8C	cap8D	cap8E	cap8F	cap8G					cap8L	cap8M	cap8N	cap8O	cap8P	chp					ebp	esaA	esaB	esaD	esaE		esaG2					esaG7		esaG9, esaG9	essA	essB	essC	esxA	esxB
	C2Sau045	COSACO 2 (infection)	SSTI	H2	8	t008	CC8	adsA	aur	cap8A	cap8B	cap8C	cap8D	cap8E	cap8F	cap8G					cap8L	cap8M	cap8N	cap8O	cap8P	chp					ebp	esaA	esaB	esaD	esaE		esaG2		esaG4			esaG7	esaG8	esaG9, esaG9	essA	essB	essC	esxA	esxB
	C2Sau055	COSACO 2 (infection)	SSTI	H2	8	t2034	CC8	adsA	aur	cap8A	cap8B	cap8C	cap8D	cap8E	cap8F	cap8G					cap8L	cap8M	cap8N	cap8O	cap8P	chp					ebp	esaA	esaB	esaD	esaE							esaG7		esaG9	essA	essB	essC	esxA	esxB
	C2Sau058	COSACO 2 (infection)	SSTI	H2	8	t008	CC8	adsA	aur	cap8A	cap8B	cap8C	cap8D	cap8E	cap8F	cap8G					cap8L	cap8M	cap8N	cap8O	cap8P	chp					ebp	esaA	esaB	esaD	esaE		esaG2					esaG7		esaG9, esaG9	essA	essB	essC	esxA	esxB
	C2Sau063	COSACO 2 (infection)	Respiratory infection	H2	8	t008	CC8	adsA	aur	cap8A	cap8B	cap8C	cap8D	cap8E	cap8F	cap8G					cap8L	cap8M	cap8N	cap8O	cap8P	chp					ebp	esaA	esaB	esaD	esaE		esaG2		esaG4			esaG7	esaG8	esaG9, esaG9	essA	essB	essC	esxA	esxB
	C2Sau064	COSACO 2 (infection)	SSTI	H2	8	t008	CC8	adsA	aur	cap8A	cap8B	cap8C	cap8D	cap8E	cap8F	cap8G					cap8L	cap8M	cap8N	cap8O	cap8P	chp					ebp	esaA	esaB	esaD	esaE		esaG2		esaG4			esaG7	esaG8	esaG9, esaG9	essA	essB	essC	esxA	esxB
2 allele differences	C2Sau065	COSACO 2 (infection)	SSTI	H2	8	t008	CC8	adsA	aur	cap8A	cap8B	cap8C	cap8D	cap8E	cap8F	cap8G					cap8L	cap8M	cap8N	cap8O	cap8P	chp					ebp	esaA	esaB	esaD	esaE		esaG2		esaG4			esaG7	esaG8	esaG9, esaG9	essA	essB	essC	esxA	esxB
	C2Sau066	COSACO 2 (infection)	SSTI	H2	8	t008	CC8	adsA	aur	cap8A	cap8B	cap8C	cap8D	cap8E	cap8F	cap8G					cap8L	cap8M	cap8N	cap8O	cap8P	chp					ebp	esaA	esaB	esaD	esaE		esaG2		esaG4			esaG7	esaG8	esaG9, esaG9	essA	essB	essC	esxA	esxB
	C2Sau068	COSACO 2 (infection)	SSTI	H2	8	t11770	CC8	adsA	aur	cap8A	cap8B	cap8C	cap8D	cap8E	cap8F	cap8G					cap8L	cap8M	cap8N	cap8O	cap8P	chp					ebp	esaA	esaB	esaD	esaE		esaG2					esaG7		esaG9	essA	essB	essC	esxA	esxB
	C2Sau071	COSACO 2 (infection)	SSTI	H3	8	t051	CC8	adsA	aur	cap8A	cap8B	cap8C	cap8D	cap8E	cap8F	cap8G					cap8L	cap8M	cap8N	cap8O	cap8P	chp					ebp	esaA	esaB	esaD	esaE		esaG2					esaG7		esaG9	essA	essB	essC	esxA	esxB
	C2Sau077	COSACO 2 (infection)	Respiratory infection	H3	8	t008	CC8	adsA	aur	cap8A	cap8B	cap8C	cap8D	cap8E	cap8F	cap8G					cap8L	cap8M	cap8N	cap8O	cap8P						ebp	esaA	esaB	esaD	esaE		esaG2	esaG3				esaG7		esaG9, esaG9	essA	essB	essC	esxA	esxB
3-5 allele differences	C2Sau084	COSACO 2 (infection)	SSTI	H3	8	t008	CC8	adsA	aur	cap8A	cap8B	cap8C	cap8D	cap8E	cap8F	cap8G					cap8L	cap8M	cap8N	cap8O	cap8P	chp					ebp	esaA	esaB	esaD	esaE		esaG2					esaG7		esaG9, esaG9	essA	essB	essC	esxA	esxB
	C2Sau091	COSACO 2 (infection)	SSTI	H3	8	t008	CC8	adsA	aur	cap8A	cap8B	cap8C	cap8D	cap8E	cap8F	cap8G					cap8L	cap8M	cap8N	cap8O	cap8P	chp					ebp	esaA	esaB	esaD	esaE		esaG2					esaG7		esaG9, esaG9	essA	essB	essC	esxA	esxB
	C2Sau092	COSACO 2 (infection)	Respiratory infection	H3	8	t008	CC8	adsA	aur	cap8A	cap8B	cap8C	cap8D	cap8E	cap8F	cap8G					cap8L	cap8M	cap8N	cap8O	cap8P	chp					ebp	esaA	esaB	esaD	esaE		esaG2					esaG7		esaG9, esaG9	essA	essB	essC	esxA	esxB
	C2Sau087	COSACO 2 (infection)	Urine infection	H3	8	t024	CC8	adsA	aur	cap8A	cap8B	cap8C	cap8D	cap8E	cap8F	cap8G					cap8L	cap8M	cap8N	cap8O	cap8P	chp					ebp	esaA	esaB	esaD	esaE		esaG2					esaG7		esaG9	essA	essB	essC	esxA	esxB
	C2Sau093	COSACO 2 (infection)	SSTI	H3	8	t051	CC8	adsA	aur	cap8A	cap8B	cap8C	cap8D	cap8E	cap8F	cap8G					cap8L	cap8M	cap8N	cap8O	cap8P	chp					ebp	esaA	esaB	esaD	esaE		esaG2					esaG7		esaG9, esaG9	essA	essB	essC	esxA	esxB
	C2Sau104	COSACO 2 (infection)	SSTI	H3	8	t967	CC8	adsA	aur	cap8A	cap8B	cap8C	cap8D	cap8E	cap8F	cap8G					cap8L	cap8M	cap8N	cap8O	cap8P	chp					ebp	esaA	esaB	esaD	esaE		esaG2					esaG7		esaG9, esaG9	essA	essB	essC	esxA	esxB
	C2Sau105	COSACO 2 (infection)	SSTI	H3	8	t008	CC8	adsA	aur	cap8A	cap8B	cap8C	cap8D	cap8E	cap8F	cap8G					cap8L	cap8M	cap8N	cap8O	cap8P	chp					ebp	esaA	esaB	esaD	esaE		esaG2					esaG7		esaG9, esaG9	essA	essB	essC	esxA	esxB
	C2Sau106	COSACO 2 (infection)	SSTI	H3	8	t051	CC8	adsA	aur	cap8A	cap8B	cap8C	cap8D	cap8E	cap8F	cap8G					cap8L	cap8M	cap8N	cap8O	cap8P	chp					ebp	esaA	esaB	esaD	esaE		esaG2					esaG7		esaG9	essA	essB	essC	esxA	esxB
	C2Sau003-r	COSACO 2 (infection)	SSTI	H1	8	t304	CC8	adsA	aur	cap8A	cap8B	cap8C	cap8D	cap8E	cap8F	cap8G					cap8L	cap8M	cap8N	cap8O	cap8P	chp					ebp	esaA	esaB	esaD	esaE	esaG1								esaG9	essA	essB	essC	esxA	esxB
	C2Sau040	COSACO 2 (infection)	SSTI	H2	80	t044		adsA	aur	cap8A	cap8B	cap8C	cap8D	cap8E	cap8F	cap8G	cap8H	cap8I	cap8J	cap8K	cap8L	cap8M	cap8N	cap8O	cap8P						ebp	esaA	esaB	esaD	esaE	esaG1	esaG2				esaG6	esaG7	esaG8, esaG8	esaG9, esaG9	essA	essB	essC	esxA	esxB
	C2Sau011	COSACO 2 (infection)	SSTI	H1	88	t4103		adsA	aur	cap8A	cap8B	cap8C	cap8D	cap8E	cap8F	cap8G	cap8H	cap8I	cap8J	cap8K	cap8L	cap8M	cap8N	cap8O	cap8P		clfA				ebp	esaA	esaB	esaD	esaE	esaG1, esaG1	esaG2	esaG3, esaG3			esaG6	esaG7, esaG7	esaG8, esaG8	esaG9, esaG9, esaG9	essA	essB	essC	esxA	esxB
	C2Sau016	COSACO 2 (infection)	SSTI	H1	88	t15919		adsA	aur	cap8A	cap8B	cap8C	cap8D	cap8E	cap8F	cap8G	cap8H	cap8I	cap8J	cap8K	cap8L	cap8M	cap8N	cap8O	cap8P	chp		clfB			ebp	esaA	esaB	esaD	esaE	esaG1, esaG1	esaG2, esaG2, esaG2, esaG2	esaG3, esaG3		esaG5, esaG5	esaG6	esaG7, esaG7	esaG8, esaG8	esaG9, esaG9, esaG9	essA	essB	essC	esxA	esxB
	C2Sau023	COSACO 2 (infection)	SSTI	H1	88	t11383		adsA	aur	cap8A	cap8B	cap8C	cap8D	cap8E	cap8F	cap8G	cap8H	cap8I	cap8J	cap8K	cap8L	cap8M	cap8N	cap8O	cap8P		clfA				ebp	esaA	esaB	esaD	esaE	esaG1, esaG1	esaG2	esaG3, esaG3			esaG6	esaG7, esaG7	esaG8, esaG8	esaG9, esaG9, esaG9	essA	essB	essC	esxA	esxB
	C2Sau032	COSACO 2 (infection)	SSTI	H1	88	t11906		adsA	aur	cap8A	cap8B	cap8C	cap8D	cap8E	cap8F	cap8G	cap8H	cap8I	cap8J	cap8K	cap8L	cap8M	cap8N	cap8O	cap8P	chp		clfB			ebp	esaA	esaB	esaD	esaE	esaG1, esaG1	esaG2, esaG2, esaG2, esaG2	esaG3, esaG3		esaG5, esaG5	esaG6	esaG7, esaG7	esaG8, esaG8	esaG9, esaG9, esaG9	essA	essB	essC	esxA	esxB
	C2Sau050	COSACO 2 (infection)	SSTI	H2	88	t4103		adsA	aur	cap8A	cap8B	cap8C	cap8D	cap8E	cap8F	cap8G	cap8H	cap8I	cap8J	cap8K	cap8L	cap8M	cap8N	cap8O	cap8P		clfA				ebp	esaA	esaB	esaD	esaE	esaG1, esaG1	esaG2	esaG3, esaG3			esaG6	esaG7, esaG7	esaG8, esaG8	esaG9, esaG9, esaG9	essA	essB	essC	esxA	esxB
	C2Sau069	COSACO 2 (infection)	SSTI	H2	88	t4103		adsA	aur	cap8A	cap8B	cap8C	cap8D	cap8E	cap8F	cap8G	cap8H	cap8I	cap8J	cap8K	cap8L	cap8M	cap8N	cap8O	cap8P						ebp	esaA	esaB	esaD	esaE	esaG1, esaG1	esaG2	esaG3, esaG3			esaG6	esaG7, esaG7	esaG8, esaG8	esaG9, esaG9, esaG9	essA	essB	essC	esxA	esxB
	C2Sau070	COSACO 2 (infection)	SSTI	H2	88	t4701		adsA	aur	cap8A	cap8B	cap8C	cap8D	cap8E	cap8F	cap8G	cap8H	cap8I	cap8J	cap8K	cap8L	cap8M	cap8N	cap8O	cap8P		clfA				ebp	esaA	esaB	esaD	esaE	esaG1, esaG1	esaG2, esaG2	esaG3, esaG3			esaG6	esaG7, esaG7	esaG8, esaG8	esaG9, esaG9, esaG9	essA	essB	essC	esxA	esxB
	C2Sau014	COSACO 2 (infection)	SSTI	H1	923	t1635	CC8	adsA	aur	cap8A	cap8B	cap8C	cap8D	cap8E	cap8F	cap8G					cap8L	cap8M	cap8N	cap8O	cap8P	chp					ebp	esaA	esaB	esaD	esaE		esaG2					esaG7		esaG9, esaG9	essA	essB	essC	esxA	esxB
[truncated: 136 more columns]
